# Supplementary material for: exo,exo-4-(2-Hy­droxy­eth­yl)-10-oxa-4-aza­tricyclo­[5.2.1.02,6]dec-8-ene-3,5-dione
Source: Acta Crystallogr Sect E Struct Rep Online. 2012 Feb 29;68(Pt 3):o866. doi: 10.1107/S160053681200788X (PMC3297917; doi:10.1107/S160053681200788X)
Supplement: Supplementary file 1 [file e-68-0o866-sup1.cif]

##############################################################################
#                                                                            #
# This CIF contains the data in a paper accepted for publication in          #
# Acta Crystallographica Section E. It conforms to the requirements of       #
# Notes for Authors for Acta Crystallographica Section E, and has been       #
# peer reviewed under the auspices of the IUCr Commission on Journals.       #
#                                                                            #
# Full details of the Crystallographic Information File format               #
# are given in the paper "The Crystallographic Information File (CIF):       #
# a New Standard Archive File for Crystallography" by S. R. Hall, F. H.      #
# Allen and I. D. Brown [Acta Cryst. (1991), A47, 655-685].                  #
#                                                                            #
# The current version of the core CIF dictionary is obtainable from          #
# ftp://ftp.iucr.org/pub/cif_core.dic.                                       #
#                                                                            #
# Software is freely available for graphical display of the structure(s)     #
# in this CIF. For information consult the CIF software page                 #
# http://www.iucr.org/resources/cif/software.                                #
#                                                                            #
# This file may be used for bona fide research purposes within the           #
# scientific community so long as proper attribution is given to the journal # 
# article from which it was obtained.                                        #
#                                                                            #
##############################################################################
data_global
_journal_date_recd_electronic     2012-01-19
_journal_date_accepted     2012-02-22
_journal_name_full     'Acta Crystallographica, Section E'
_journal_year     2012
_journal_volume     68
_journal_issue      3
_journal_page_first     o866
_journal_page_last     o866
_journal_paper_category     QO
_journal_paper_doi     10.1107/S160053681200788X
_journal_coeditor_code     ZS2178
_publ_contact_author_name     'Xue-Jie Tan Dr.'
_publ_contact_author_address
;School of  Chemical and Pharmaceutical Engineering
Shandong Institute of Light Industry
Jinan, 250353,
People's Republic of China
;
_publ_contact_author_email     'tanxuejie@163.com'
_publ_contact_author_fax     '86-531-89631207'
_publ_contact_author_phone     86-531-89631208
_publ_section_title
;\
<i>exo</i>,<i>exo</i>-4-(2-Hydroxyethyl)-10-oxa-4-azatricyclo[5.2.1.0^2,6^]dec-\
8-ene-3,5-dione
;
loop_
    _publ_author_name
    _publ_author_footnote
    _publ_author_address
    'Xue-Jie Tan' .
;
School of Chemical and Pharmaceutical Engineering
Shandong Institute of Light Industry
Jinan 250353,
People's Republic of China
;
    'Chen-Guang Li' ?
;
School of Chemical and Pharmaceutical Engineering
Shandong Institute of Light Industry
Jinan 250353,
People's Republic of China
;
    'Dian-Xiang Xing' ?
;
School of Chemical and Pharmaceutical Engineering
Shandong Institute of Light Industry
Jinan 250353,
People's Republic of China
;
    'Yun Liu' ?
;
School of Chemical and Pharmaceutical Engineering
Shandong Institute of Light Industry
Jinan 250353,
People's Republic of China
;
data_I
_chemical_name_systematic
;
<i>exo</i>,<i>exo</i>-4-(2-Hydroxyethyl)-10-oxa-4-
azatricyclo[5.2.1.0^2,6^]dec-8-ene-3,5-dione
;
_chemical_name_common
;
<i>N</i>-2-hydroxyethyl unsaturated norcantharidin
;
_chemical_formula_moiety     'C10 H11 N O4'
_chemical_formula_sum     'C10 H11 N O4'
_chemical_formula_iupac     'C10 H11 N O4'
_chemical_formula_weight     209.20
_chemical_melting_point     ?
_symmetry_cell_setting     monoclinic
_symmetry_space_group_name_H-M     'P c'
_symmetry_space_group_name_Hall     'P -2yc'
loop_
    _symmetry_equiv_pos_as_xyz
    'x, y, z'
    'x, -y, z+1/2'
_cell_length_a     5.4619(12)
_cell_length_b     6.8337(15)
_cell_length_c     12.546(3)
_cell_angle_alpha     90.00
_cell_angle_beta     92.047(3)
_cell_angle_gamma     90.00
_cell_volume     467.97(18)
_cell_formula_units_Z     2
_cell_measurement_reflns_used     380
_cell_measurement_theta_min     2.46
_cell_measurement_theta_max     28.10
_cell_measurement_temperature     298(2)
_exptl_crystal_description     block
_exptl_crystal_colour     colourless
_exptl_crystal_size_max     0.32
_exptl_crystal_size_mid     0.27
_exptl_crystal_size_min     0.12
_exptl_crystal_density_diffrn     1.485
_exptl_crystal_density_meas     ?
_exptl_crystal_density_method     'not measured'
_exptl_crystal_F_000     220
_exptl_absorpt_coefficient_mu     0.116
_exptl_absorpt_correction_type     multi-scan
_exptl_absorpt_process_details     '(SADABS; Bruker, 2000)'
_exptl_absorpt_correction_T_min     0.964
_exptl_absorpt_correction_T_max     0.986
_exptl_special_details     ?
_diffrn_ambient_temperature     298(2)
_diffrn_radiation_type     MoK\a
_diffrn_radiation_wavelength     0.71073
_diffrn_radiation_source     'fine-focus sealed tube'
_diffrn_radiation_monochromator     graphite
_diffrn_measurement_device_type     'Bruker SMART CCD area-detector'
_diffrn_measurement_method     '\f and \w scans'
_diffrn_detector_area_resol_mean     ?
_diffrn_reflns_number     2628
_diffrn_reflns_av_R_equivalents     0.0147
_diffrn_reflns_av_sigmaI/netI     0.0201
_diffrn_reflns_theta_min     2.98
_diffrn_reflns_theta_max     26.99
_diffrn_reflns_theta_full     26.99
_diffrn_measured_fraction_theta_max     0.993
_diffrn_measured_fraction_theta_full     0.993
_diffrn_reflns_limit_h_min     -6
_diffrn_reflns_limit_h_max     6
_diffrn_reflns_limit_k_min     -8
_diffrn_reflns_limit_k_max     6
_diffrn_reflns_limit_l_min     -15
_diffrn_reflns_limit_l_max     16
_diffrn_standards_number     0
_diffrn_standards_interval_count     .
_diffrn_standards_interval_time     .
_diffrn_standards_decay_%     ?
_refine_special_details
;
Refinement of <i>F</i>^2^ against ALL reflections. The weighted <i>R</i>-factor
<i>wR</i> and goodness of fit <i>S</i> are based on <i>F</i>^2^, conventional
<i>R</i>-factors <i>R</i> are based on <i>F</i>, with <i>F</i> set to zero for
negative <i>F</i>^2^. The threshold expression of <i>F</i>^2^ >
\s(<i>F</i>^2^) is used only for calculating <i>R</i>-factors(gt) <i>etc</i>.
and is not relevant to the choice of reflections for refinement.
<i>R</i>-factors based on <i>F</i>^2^ are statistically about twice as large
as those based on <i>F</i>, and <i>R</i>- factors based on ALL data will be
even larger.
;
_reflns_number_total     1017
_reflns_number_gt     999
_reflns_threshold_expression     I>2\s(I)
_refine_ls_structure_factor_coef     Fsqd
_refine_ls_matrix_type     full
_refine_ls_R_factor_all     0.0402
_refine_ls_R_factor_gt     0.0399
_refine_ls_wR_factor_gt     0.1014
_refine_ls_wR_factor_ref     0.1017
_refine_ls_goodness_of_fit_ref     1.049
_refine_ls_restrained_S_all     1.048
_refine_ls_number_reflns     1017
_refine_ls_number_parameters     141
_refine_ls_number_restraints     2
_refine_ls_hydrogen_treatment     mixed
_refine_ls_weighting_scheme     calc
_refine_ls_weighting_details
         'calc w=1/[\s^2^(Fo^2^)+(0.0815P)^2^+0.0262P] where P=(Fo^2^+2Fc^2^)/3'
_atom_sites_solution_hydrogens     geom
_atom_sites_solution_primary     direct
_atom_sites_solution_secondary     difmap
_refine_ls_shift/su_max     0.000
_refine_ls_shift/su_mean     0.000
_refine_diff_density_max     0.212
_refine_diff_density_min     -0.250
_refine_ls_extinction_method     'SHELXL97 (Sheldrick, 2008)'
_refine_ls_extinction_coef     0.049(13)
_refine_ls_extinction_expression
                                  'Fc^*^=kFc[1+0.001xFc^2^\l^3^/sin(2\q)]^-1/4^'
_refine_ls_abs_structure_details     ?
_refine_ls_abs_structure_Flack     ?
loop_
    _atom_type_symbol
    _atom_type_description
    _atom_type_scat_dispersion_real
    _atom_type_scat_dispersion_imag
    _atom_type_scat_source
    'C' 'C' 0.0033 0.0016
                         'International Tables Vol C Tables 4.2.6.8 and 6.1.1.4'
    'H' 'H' 0.0000 0.0000
                         'International Tables Vol C Tables 4.2.6.8 and 6.1.1.4'
    'N' 'N' 0.0061 0.0033
                         'International Tables Vol C Tables 4.2.6.8 and 6.1.1.4'
    'O' 'O' 0.0106 0.0060
                         'International Tables Vol C Tables 4.2.6.8 and 6.1.1.4'
_computing_data_collection     'SMART (Bruker, 2000)'
_computing_cell_refinement     'SMART (Bruker, 2000)'
_computing_data_reduction     'SAINT (Bruker, 2000)'
_computing_structure_solution     'SHELXS97 (Sheldrick, 2008)'
_computing_structure_refinement     'SHELXL97 (Sheldrick, 2008)'
_computing_molecular_graphics
                                'SHELXTL (Bruker, 2000) and PLATON (Spek, 2009)'
_computing_publication_material     'SHELXL97 (Sheldrick, 2008)'
loop_
    _atom_site_type_symbol
    _atom_site_label
    _atom_site_fract_x
    _atom_site_fract_y
    _atom_site_fract_z
    _atom_site_U_iso_or_equiv
    _atom_site_adp_type
    _atom_site_calc_flag
    _atom_site_refinement_flags
    _atom_site_occupancy
    _atom_site_symmetry_multiplicity
    _atom_site_disorder_assembly
    _atom_site_disorder_group
    C C1 0.5015(4) 0.6269(3) 0.0567(2) 0.0398(5) Uani d . 1 1 . .
    H H1 0.5792 0.7501 0.0365 0.048 Uiso calc R 1 1 . .
    C C2 0.2181(4) 0.6363(3) 0.06828(17) 0.0315(4) Uani d . 1 1 . .
    H H2 0.1262 0.6354 -0.0002 0.038 Uiso calc R 1 1 . .
    C C3 0.1740(3) 0.4531(3) 0.13644(16) 0.0278(4) Uani d . 1 1 . .
    H H3 0.0604 0.3600 0.1017 0.033 Uiso calc R 1 1 . .
    C C4 0.4403(4) 0.3711(3) 0.15055(18) 0.0343(5) Uani d . 1 1 . .
    H H4 0.4673 0.2790 0.2097 0.041 Uiso calc R 1 1 . .
    C C5 0.5103(4) 0.2973(3) 0.0421(2) 0.0398(5) Uani d . 1 1 . .
    H H5 0.5239 0.1676 0.0207 0.048 Uiso calc R 1 1 . .
    C C6 0.5483(5) 0.4548(3) -0.0159(2) 0.0437(6) Uani d . 1 1 . .
    H H6 0.5941 0.4592 -0.0866 0.052 Uiso calc R 1 1 . .
    C C7 0.1541(4) 0.8058(3) 0.13860(18) 0.0343(4) Uani d . 1 1 . .
    C C8 0.0818(4) 0.5321(3) 0.24029(17) 0.0293(4) Uani d . 1 1 . .
    C C9 0.0159(5) 0.8636(3) 0.3226(2) 0.0397(5) Uani d . 1 1 . .
    H H7 0.1373 0.9666 0.3310 0.048 Uiso calc R 1 1 . .
    H H8 0.0135 0.7907 0.3889 0.048 Uiso calc R 1 1 . .
    C C10 -0.2353(5) 0.9541(3) 0.2993(2) 0.0431(6) Uani d . 1 1 . .
    H H9 -0.2430 1.0045 0.2270 0.052 Uiso calc R 1 1 . .
    H H10 -0.3604 0.8542 0.3048 0.052 Uiso calc R 1 1 . .
    N N1 0.0834(3) 0.7331(2) 0.23622(15) 0.0321(4) Uani d . 1 1 . .
    O O1 0.5762(3) 0.5517(2) 0.15900(16) 0.0415(4) Uani d . 1 1 . .
    O O2 0.1665(5) 0.9769(3) 0.1182(2) 0.0589(6) Uani d . 1 1 . .
    O O3 0.0215(3) 0.4379(3) 0.31657(15) 0.0429(4) Uani d . 1 1 . .
    O O4 -0.2821(4) 1.1065(3) 0.37087(18) 0.0548(5) Uani d . 1 1 . .
    H H11 -0.181(10) 1.203(8) 0.347(5) 0.099(17) Uiso d . 1 1 . .
loop_
    _atom_site_aniso_label
    _atom_site_aniso_U_11
    _atom_site_aniso_U_22
    _atom_site_aniso_U_33
    _atom_site_aniso_U_12
    _atom_site_aniso_U_13
    _atom_site_aniso_U_23
    C1 0.0380(12) 0.0327(12) 0.0499(13) -0.0054(8) 0.0163(9) -0.0014(9)
    C2 0.0376(11) 0.0285(10) 0.0285(9) 0.0026(7) 0.0043(8) 0.0035(8)
    C3 0.0282(9) 0.0255(10) 0.0297(10) -0.0006(7) 0.0026(7) -0.0006(8)
    C4 0.0352(11) 0.0303(10) 0.0376(11) 0.0063(8) 0.0026(8) 0.0019(8)
    C5 0.0375(11) 0.0338(11) 0.0490(13) 0.0053(8) 0.0118(9) -0.0055(10)
    C6 0.0436(12) 0.0421(13) 0.0466(13) 0.0023(10) 0.0194(10) -0.0026(11)
    C7 0.0361(9) 0.0291(10) 0.0383(11) 0.0017(8) 0.0075(8) 0.0023(9)
    C8 0.0276(8) 0.0287(9) 0.0315(10) 0.0022(7) 0.0011(6) -0.0008(8)
    C9 0.0433(12) 0.0393(12) 0.0368(10) 0.0052(9) 0.0034(9) -0.0079(9)
    C10 0.0461(13) 0.0374(11) 0.0463(13) 0.0080(10) 0.0069(10) -0.0047(9)
    N1 0.0342(8) 0.0286(8) 0.0338(9) 0.0027(7) 0.0056(6) -0.0010(7)
    O1 0.0295(7) 0.0440(9) 0.0509(9) -0.0032(7) -0.0010(6) -0.0090(7)
    O2 0.0812(14) 0.0283(9) 0.0692(13) 0.0041(9) 0.0316(11) 0.0073(9)
    O3 0.0528(10) 0.0418(8) 0.0348(8) 0.0032(8) 0.0120(6) 0.0078(7)
    O4 0.0668(12) 0.0420(10) 0.0569(12) 0.0086(9) 0.0218(10) -0.0096(9)
_geom_special_details
;
 All esds (except the esd in the dihedral angle between two l.s. planes)
 are estimated using the full covariance matrix.  The cell esds are taken
 into account individually in the estimation of esds in distances, angles
 and torsion angles; correlations between esds in cell parameters are only
 used when they are defined by crystal symmetry.  An approximate (isotropic)
 treatment of cell esds is used for estimating esds involving l.s. planes.
;
loop_
    _geom_bond_atom_site_label_1
    _geom_bond_atom_site_label_2
    _geom_bond_site_symmetry_2
    _geom_bond_distance
    _geom_bond_publ_flag
    C1 O1 . 1.429(3) ?
    C1 C6 . 1.515(3) ?
    C1 C2 . 1.561(3) ?
    C1 H1 . 0.98 ?
    C2 C7 . 1.505(3) ?
    C2 C3 . 1.540(3) ?
    C2 H2 . 0.98 ?
    C3 C8 . 1.513(3) ?
    C3 C4 . 1.563(3) ?
    C3 H3 . 0.98 ?
    C4 O1 . 1.443(3) ?
    C4 C5 . 1.513(3) ?
    C4 H4 . 0.98 ?
    C5 C6 . 1.320(4) ?
    C5 H5 . 0.93 ?
    C6 H6 . 0.93 ?
    C7 O2 . 1.200(3) ?
    C7 N1 . 1.389(3) ?
    C8 O3 . 1.209(3) ?
    C8 N1 . 1.375(3) ?
    C9 N1 . 1.461(3) ?
    C9 C10 . 1.524(4) ?
    C9 H7 . 0.97 ?
    C9 H8 . 0.97 ?
    C10 O4 . 1.404(3) ?
    C10 H9 . 0.97 ?
    C10 H10 . 0.97 ?
    O4 H11 . 0.92(6) ?
loop_
    _geom_angle_atom_site_label_1
    _geom_angle_atom_site_label_2
    _geom_angle_atom_site_label_3
    _geom_angle_site_symmetry_1
    _geom_angle_site_symmetry_3
    _geom_angle
    _geom_angle_publ_flag
    O1 C1 C6 . . 102.24(19) ?
    O1 C1 C2 . . 100.56(16) ?
    C6 C1 C2 . . 106.08(19) ?
    O1 C1 H1 . . 115.4 ?
    C6 C1 H1 . . 115.4 ?
    C2 C1 H1 . . 115.4 ?
    C7 C2 C3 . . 104.83(17) ?
    C7 C2 C1 . . 109.78(18) ?
    C3 C2 C1 . . 101.17(16) ?
    C7 C2 H2 . . 113.4 ?
    C3 C2 H2 . . 113.4 ?
    C1 C2 H2 . . 113.4 ?
    C8 C3 C2 . . 104.57(16) ?
    C8 C3 C4 . . 111.56(16) ?
    C2 C3 C4 . . 101.02(15) ?
    C8 C3 H3 . . 112.9 ?
    C2 C3 H3 . . 112.9 ?
    C4 C3 H3 . . 112.9 ?
    O1 C4 C5 . . 101.84(18) ?
    O1 C4 C3 . . 100.13(15) ?
    C5 C4 C3 . . 106.37(17) ?
    O1 C4 H4 . . 115.5 ?
    C5 C4 H4 . . 115.5 ?
    C3 C4 H4 . . 115.5 ?
    C6 C5 C4 . . 105.9(2) ?
    C6 C5 H5 . . 127.0 ?
    C4 C5 H5 . . 127.0 ?
    C5 C6 C1 . . 105.6(2) ?
    C5 C6 H6 . . 127.2 ?
    C1 C6 H6 . . 127.2 ?
    O2 C7 N1 . . 123.8(2) ?
    O2 C7 C2 . . 127.5(2) ?
    N1 C7 C2 . . 108.64(18) ?
    O3 C8 N1 . . 124.3(2) ?
    O3 C8 C3 . . 126.88(18) ?
    N1 C8 C3 . . 108.78(17) ?
    N1 C9 C10 . . 110.8(2) ?
    N1 C9 H7 . . 109.5 ?
    C10 C9 H7 . . 109.5 ?
    N1 C9 H8 . . 109.5 ?
    C10 C9 H8 . . 109.5 ?
    H7 C9 H8 . . 108.1 ?
    O4 C10 C9 . . 111.2(2) ?
    O4 C10 H9 . . 109.4 ?
    C9 C10 H9 . . 109.4 ?
    O4 C10 H10 . . 109.4 ?
    C9 C10 H10 . . 109.4 ?
    H9 C10 H10 . . 108.0 ?
    C8 N1 C7 . . 113.09(18) ?
    C8 N1 C9 . . 125.48(19) ?
    C7 N1 C9 . . 121.42(18) ?
    C1 O1 C4 . . 96.43(16) ?
    C10 O4 H11 . . 102(3) ?
loop_
    _geom_hbond_atom_site_label_D
    _geom_hbond_atom_site_label_H
    _geom_hbond_atom_site_label_A
    _geom_hbond_site_symmetry_A
    _geom_hbond_distance_DH
    _geom_hbond_distance_HA
    _geom_hbond_distance_DA
    _geom_hbond_angle_DHA
    _geom_hbond_publ_flag
    O4 H11 O3 1_565 0.92(6) 1.99(6) 2.902(3) 171(5) yes
    C2 H2 O3 2_564 0.98 2.40 3.338(3) 159.7 yes
    C1 H1 O4 2_674 0.98 2.44 3.216(3) 135.6 yes
    C9 H8 O3 . 0.97 2.58 2.911(3) 100.3 no
    C10 H9 O2 . 0.97 2.67 3.219(3) 116.4 no
_iucr_refine_instructions_details
;
TITL I in Pc
CELL  0.71073   5.4619   6.8337  12.5458   90.000   92.047   90.000
ZERR     2.00   0.0012   0.0015   0.0027    0.000    0.003    0.000
LATT  -1
SYMM    X, - Y, 1/2 + Z
SFAC  C    H    N    O
UNIT  20   22   2    8
MERG   4
OMIT     0.00  54.00
EQIV $1 X, 1+Y, Z
EQIV $2 X, 1-Y, -0.5+Z
EQIV $3 1+X, 2-Y, -0.5+Z
HTAB O4 O3_$1
HTAB  C2 O3_$2
HTAB C1 O4_$3
HTAB  C9 O3
HTAB  C10 O2
FMAP   2
PLAN    1
ACTA    54.00
BOND   $H
L.S.  90
TEMP    25.00
WGHT    0.081500    0.026200
EXTI    0.048548
FVAR       1.41732
C1    1    0.501516    0.626922    0.056659    11.00000    0.03802    0.03266 =
         0.04989   -0.00143    0.01633   -0.00537
AFIX  13
H1    2    0.579155    0.750145    0.036519    11.00000   -1.20000
AFIX   0
C2    1    0.218106    0.636307    0.068278    11.00000    0.03763    0.02849 =
         0.02847    0.00347    0.00430    0.00260
AFIX  13
H2    2    0.126154    0.635416   -0.000241    11.00000   -1.20000
AFIX   0
C3    1    0.174002    0.453085    0.136441    11.00000    0.02820    0.02555 =
         0.02972   -0.00055    0.00261   -0.00059
AFIX  13
H3    2    0.060372    0.360025    0.101686    11.00000   -1.20000
AFIX   0
C4    1    0.440285    0.371062    0.150545    11.00000    0.03516    0.03026 =
         0.03764    0.00189    0.00264    0.00629
AFIX  13
H4    2    0.467348    0.278964    0.209673    11.00000   -1.20000
AFIX   0
C5    1    0.510326    0.297312    0.042105    11.00000    0.03750    0.03376 =
         0.04900   -0.00552    0.01175    0.00529
AFIX  43
H5    2    0.523874    0.167581    0.020709    11.00000   -1.20000
AFIX   0
C6    1    0.548274    0.454821   -0.015927    11.00000    0.04355    0.04214 =
         0.04658   -0.00263    0.01938    0.00231
AFIX  43
H6    2    0.594109    0.459206   -0.086570    11.00000   -1.20000
AFIX   0
C7    1    0.154088    0.805756    0.138600    11.00000    0.03606    0.02908 =
         0.03832    0.00234    0.00752    0.00174
C8    1    0.081796    0.532080    0.240285    11.00000    0.02764    0.02873 =
         0.03150   -0.00083    0.00113    0.00216
C9    1    0.015902    0.863634    0.322636    11.00000    0.04329    0.03926 =
         0.03676   -0.00794    0.00336    0.00519
AFIX  23
H7    2    0.137281    0.966625    0.330999    11.00000   -1.20000
H8    2    0.013535    0.790688    0.388917    11.00000   -1.20000
AFIX   0
C10   1   -0.235348    0.954105    0.299299    11.00000    0.04610    0.03736 =
         0.04632   -0.00466    0.00694    0.00797
AFIX  23
H9    2   -0.243023    1.004468    0.226970    11.00000   -1.20000
H10   2   -0.360388    0.854174    0.304794    11.00000   -1.20000
AFIX   0
N1    3    0.083369    0.733093    0.236224    11.00000    0.03422    0.02860 =
         0.03378   -0.00095    0.00555    0.00268
O1    4    0.576241    0.551723    0.158996    11.00000    0.02955    0.04395 =
         0.05087   -0.00898   -0.00103   -0.00319
O2    4    0.166460    0.976936    0.118171    11.00000    0.08117    0.02829 =
         0.06922    0.00730    0.03160    0.00408
O3    4    0.021496    0.437859    0.316572    11.00000    0.05285    0.04182 =
         0.03480    0.00779    0.01204    0.00324
O4    4   -0.282063    1.106517    0.370871    11.00000    0.06679    0.04205 =
         0.05687   -0.00963    0.02177    0.00864
H11   2   -0.181122    1.203291    0.347341    11.00000    0.09851
HKLF    4
END
;
