# Supplementary material for: exo,exo-4-(2-Hy­droxy­eth­yl)-10-oxa-4-aza­tricyclo­[5.2.1.02,6]dec-8-ene-3,5-dione
Source: Acta Crystallogr Sect E Struct Rep Online. 2012 Feb 29;68(Pt 3):o866. doi: 10.1107/S160053681200788X (PMC3297917; doi:10.1107/S160053681200788X)
Supplement: Supplementary file 2 [file e-68-0o866-Isup2.hkl]

#
# h,k,l, Fc-squared, Fo-squared, sigma(Fo-squared) and status flag
#
data_I
_shelx_title ' I in Pc'
_shelx_refln_list_code          4
_shelx_F_calc_maximum       98.57
_exptl_crystal_F_000       220.00
_reflns_d_resolution_high  0.7830
 
loop_
 _symmetry_equiv_pos_as_xyz
 'x, y, z'
 'x, -y, z+1/2'
 
_cell_length_a     5.4619
_cell_length_b     6.8337
_cell_length_c    12.5458
_cell_angle_alpha  90.000
_cell_angle_beta   92.047
_cell_angle_gamma  90.000
 
_shelx_F_squared_multiplier     1.000
 
loop_
 _refln_index_h
 _refln_index_k
 _refln_index_l
 _refln_F_squared_calc
 _refln_F_squared_meas
 _refln_F_squared_sigma
 _refln_observed_status
   1   0   0      478.05      524.79      9.03 o
   2   0   0     3967.51     4050.74     97.21 o
   3   0   0      544.42      622.16     14.91 o
   4   0   0      101.69      102.36      2.79 o
   5   0   0       21.31       20.98      0.90 o
   6   0   0       15.76       15.32      0.82 o
   0   1   0     1309.66     1270.42     21.47 o
   1   1   0      883.06      918.00      9.73 o
   2   1   0     1809.16     1931.40     23.08 o
   3   1   0      178.61      185.86      2.32 o
   4   1   0       83.33       78.95      1.58 o
   5   1   0        7.92        5.73      0.32 o
   6   1   0       11.96       10.69      0.63 o
   0   2   0     1062.73     1172.83     24.67 o
   1   2   0       39.31       38.56      0.46 o
   2   2   0      254.71      258.96      2.80 o
   3   2   0       12.66       14.12      0.25 o
   4   2   0        7.59        8.30      0.55 o
   5   2   0       49.10       46.39      1.10 o
   6   2   0        7.36        5.85      0.37 o
   0   3   0        2.41        1.75      0.18 o
   1   3   0      184.63      198.81      2.40 o
   2   3   0      139.27      159.60      1.77 o
   3   3   0      106.11      106.40      1.25 o
   4   3   0       50.97       50.77      0.79 o
   5   3   0       13.31       13.64      0.51 o
   6   3   0        1.93        2.48      0.28 o
   0   4   0        2.16        2.29      0.13 o
   1   4   0      132.38      159.69      1.97 o
   2   4   0      107.79      129.24      1.65 o
   3   4   0       21.58       25.06      0.53 o
   4   4   0      103.60      104.58      1.42 o
   5   4   0       12.49       14.43      0.42 o
   6   4   0        4.02        4.99      0.50 o
   0   5   0        5.31        4.03      0.32 o
   1   5   0       79.44       77.14      1.92 o
   2   5   0        2.52        2.68      0.16 o
   3   5   0       42.21       38.11      0.72 o
   4   5   0       19.13       18.16      0.60 o
   5   5   0       13.23       14.55      0.54 o
   0   6   0        0.60        0.89      0.22 o
   1   6   0       24.40       23.01      0.80 o
   2   6   0        4.28        4.53      0.27 o
   3   6   0       13.74       14.85      0.52 o
   4   6   0        4.94        5.23      0.36 o
   5   6   0        1.69        2.36      0.40 o
   0   7   0       11.44        9.93      0.59 o
   1   7   0       11.63       10.51      0.44 o
   2   7   0       31.50       30.41      0.84 o
   3   7   0        3.40        3.94      0.31 o
   4   7   0       13.78       14.33      1.39 o
   0   8   0        0.08        0.16      0.18 o
   1   8   0        1.95        2.07      0.26 o
   2   8   0        4.43        4.07      0.34 o
  -6   1   1        2.43        3.28      0.30 o
  -5   1   1        0.47        0.62      0.15 o
  -4   1   1       21.87       20.62      0.47 o
  -3   1   1        3.81        4.01      0.17 o
  -2   1   1       38.49       42.33      0.58 o
  -1   1   1      765.61      773.90      8.18 o
   0   1   1      493.15      549.48      9.10 o
   1   1   1      605.34      622.36      7.40 o
   2   1   1     1129.01     1241.21     14.70 o
   3   1   1       12.68       13.18      0.31 o
   4   1   1       81.56       83.35      1.66 o
   5   1   1        4.21        4.33      0.29 o
   6   1   1        1.16        1.03      0.21 o
  -6   2   1       20.78       21.59      0.70 o
  -5   2   1       55.00       50.85      1.17 o
  -4   2   1       92.84       85.22      1.04 o
  -3   2   1       39.59       36.53      0.49 o
  -2   2   1      177.97      181.88      1.99 o
  -1   2   1      513.11      535.96      6.38 o
   0   2   1      152.87      172.85      2.07 o
   1   2   1      466.49      467.71      5.54 o
   2   2   1       97.77       99.80      1.14 o
   3   2   1      124.84      132.81      1.70 o
   4   2   1        3.13        3.14      0.18 o
   5   2   1       12.34       13.21      0.49 o
   6   2   1        8.48        7.59      0.41 o
  -6   3   1        9.11       11.90      0.50 o
  -5   3   1       16.81       16.57      0.38 o
  -4   3   1       74.94       75.39      0.97 o
  -3   3   1       69.05       73.79      0.90 o
  -2   3   1       13.51       11.91      0.26 o
  -1   3   1      182.03      205.10      2.47 o
   0   3   1      136.13      138.20      1.69 o
   1   3   1      270.52      308.13      3.30 o
   2   3   1       10.52        9.82      0.19 o
   3   3   1      106.86      116.82      1.52 o
   4   3   1        1.98        1.64      0.11 o
   5   3   1        3.34        3.28      0.18 o
   6   3   1        0.15        0.30      0.20 o
  -6   4   1        0.44        0.99      0.29 o
  -5   4   1        4.97        4.99      0.31 o
  -4   4   1       45.49       42.33      0.69 o
  -3   4   1       14.22       14.81      0.28 o
  -2   4   1       96.15      106.58      1.24 o
  -1   4   1      100.74      102.77      1.31 o
   0   4   1        1.33        1.80      0.12 o
   1   4   1      196.72      213.36      2.59 o
   2   4   1       11.59       13.91      0.41 o
   3   4   1       19.57       15.15      0.32 o
   4   4   1        2.32        2.03      0.14 o
   5   4   1        3.58        3.66      0.20 o
   6   4   1        4.68        6.03      0.53 o
  -5   5   1       19.69       22.27      1.75 o
  -4   5   1       30.82       27.46      0.76 o
  -3   5   1      129.56      128.04      1.95 o
  -2   5   1       57.36       62.10      1.25 o
  -1   5   1       13.57       14.18      0.69 o
   0   5   1       46.24       45.98      1.00 o
   1   5   1       74.49       68.07      2.24 o
   2   5   1        1.96        1.39      0.17 o
   3   5   1        0.65        0.61      0.14 o
   4   5   1       50.11       47.98      1.12 o
   5   5   1        3.20        3.58      0.30 o
  -5   6   1       29.93       35.80      1.39 o
  -4   6   1       23.99       24.98      0.73 o
  -3   6   1       69.25       65.28      1.41 o
  -2   6   1      177.21      168.32      3.08 o
  -1   6   1       25.37       21.59      0.78 o
   0   6   1       69.50       62.95      1.33 o
   1   6   1       80.37       77.73      1.59 o
   2   6   1       12.76       11.58      0.44 o
   3   6   1      104.23      102.05      2.03 o
   4   6   1       39.35       38.33      1.79 o
   5   6   1        9.86       11.77      0.75 o
  -4   7   1        6.39        8.21      0.61 o
  -3   7   1       10.93        9.44      0.60 o
  -2   7   1        5.01        5.02      0.32 o
  -1   7   1       18.83       18.91      0.92 o
   0   7   1       26.36       22.43      0.68 o
   1   7   1       28.50       26.20      0.76 o
   2   7   1        6.09        6.50      0.36 o
   3   7   1        0.16        0.38      0.15 o
   4   7   1        5.64        5.95      0.39 o
  -2   8   1        7.05        7.74      0.52 o
  -1   8   1        0.67        0.48      0.17 o
   0   8   1        6.06        5.20      0.34 o
   1   8   1       10.52        9.53      0.46 o
   2   8   1        1.41        1.49      0.23 o
  -6   0   2       14.53       15.19      0.81 o
  -5   0   2       66.98       67.30      2.05 o
  -4   0   2       16.20       13.54      0.62 o
  -3   0   2      920.87      997.06     23.71 o
  -2   0   2      508.31      553.50      9.48 o
  -1   0   2      627.63      662.09     11.29 o
   0   0   2     2024.45     2211.90     53.11 o
   1   0   2     9715.56     6982.11    165.89 o
   2   0   2      451.37      545.64     13.06 o
   3   0   2     2529.15     2806.38     66.22 o
   4   0   2      323.65      342.20      8.45 o
   5   0   2        4.37        4.38      0.41 o
   6   0   2       36.55       34.97      1.37 o
  -6   1   2       19.12       18.22      0.63 o
  -5   1   2       25.81       24.44      0.70 o
  -4   1   2       66.76       64.08      1.09 o
  -3   1   2       60.14       67.81      0.92 o
  -2   1   2       35.25       33.38      0.42 o
  -1   1   2     1422.61     1498.68     14.61 o
   0   1   2     1223.10     1275.68     15.06 o
   1   1   2     1176.16     1273.89     17.34 o
   2   1   2      192.73      198.84      2.80 o
   3   1   2      103.15      121.15      2.23 o
   4   1   2       47.61       44.37      1.00 o
   5   1   2        6.23        6.28      0.34 o
   6   1   2        2.98        2.83      0.29 o
  -6   2   2        0.26        0.23      0.14 o
  -5   2   2       20.28       18.40      0.48 o
  -4   2   2       49.12       47.96      0.64 o
  -3   2   2       86.42       81.08      0.97 o
  -2   2   2       69.20       85.64      0.98 o
  -1   2   2      112.89      126.65      2.26 o
   0   2   2      146.62      150.26      2.09 o
   1   2   2       92.44       98.99      1.10 o
   2   2   2       61.70       63.77      0.76 o
   3   2   2       89.63       94.55      1.45 o
   4   2   2       37.88       35.08      0.68 o
   5   2   2        9.85       10.10      0.45 o
   6   2   2        0.34        0.16      0.31 o
  -6   3   2       11.51       12.69      0.52 o
  -5   3   2       15.85       15.82      0.46 o
  -4   3   2       47.13       46.86      0.65 o
  -3   3   2       11.06       12.01      0.23 o
  -2   3   2       22.26       18.68      0.29 o
  -1   3   2      132.91      146.45      1.79 o
   0   3   2      495.33      553.30      7.49 o
   1   3   2       69.76       68.48      0.80 o
   2   3   2      202.92      226.43      2.48 o
   3   3   2       18.01       16.19      0.29 o
   4   3   2       63.32       58.72      0.88 o
   5   3   2       27.60       25.54      0.51 o
   6   3   2        2.27        2.55      0.27 o
  -6   4   2       11.47       12.92      0.76 o
  -5   4   2        1.91        2.45      0.24 o
  -4   4   2        1.60        1.15      0.14 o
  -3   4   2       65.49       62.41      0.90 o
  -2   4   2      115.25      137.34      1.77 o
  -1   4   2      235.12      277.01      3.86 o
   0   4   2      147.21      161.82      2.31 o
   1   4   2       21.50       23.48      0.38 o
   2   4   2      149.79      164.46      2.06 o
   3   4   2        5.54        6.90      0.42 o
   4   4   2       16.88       17.33      0.51 o
   5   4   2       27.84       28.86      0.57 o
   6   4   2        2.66        2.23      0.26 o
  -5   5   2        6.96        8.09      0.57 o
  -4   5   2       34.78       36.99      0.91 o
  -3   5   2       39.03       34.34      0.59 o
  -2   5   2       83.10       77.29      1.50 o
  -1   5   2       49.83       44.38      0.77 o
   0   5   2      139.19      139.58      2.05 o
   1   5   2        7.87        6.37      0.41 o
   2   5   2       24.91       22.32      0.49 o
   3   5   2        2.47        2.00      0.21 o
   4   5   2        9.49        8.74      0.40 o
   5   5   2        2.47        2.23      0.26 o
  -4   6   2        4.02        5.73      0.48 o
  -3   6   2        4.56        4.94      0.33 o
  -2   6   2       31.34       29.39      0.78 o
  -1   6   2       10.94        9.88      0.51 o
   0   6   2       43.13       38.05      0.92 o
   1   6   2        9.17        8.04      0.36 o
   2   6   2        1.70        1.43      0.19 o
   3   6   2        2.76        2.23      0.40 o
   4   6   2        9.02        9.78      0.45 o
  -4   7   2        1.33        1.69      0.36 o
  -3   7   2       10.15       12.12      0.50 o
  -2   7   2        0.79        1.20      0.20 o
  -1   7   2       32.59       29.51      0.81 o
   0   7   2       16.02       13.73      0.51 o
   1   7   2       17.34       16.82      0.68 o
   2   7   2       20.89       19.82      0.65 o
   3   7   2        1.27        1.23      0.36 o
   4   7   2        6.55        7.30      0.42 o
  -2   8   2       19.65       21.95      0.73 o
  -1   8   2        2.53        2.29      0.26 o
   0   8   2        0.32        0.52      0.16 o
   1   8   2        0.93        1.10      0.21 o
   2   8   2        1.80        1.78      0.35 o
  -6   1   3       12.12       12.26      0.51 o
  -5   1   3        3.16        2.77      0.20 o
  -4   1   3       26.87       25.57      0.55 o
  -3   1   3       96.98       94.25      1.09 o
  -2   1   3       52.30       47.06      0.52 o
  -1   1   3      175.46      179.46      1.78 o
   0   1   3      133.73      137.64      1.50 o
   1   1   3       53.26       56.91      0.86 o
   2   1   3      211.96      244.83      3.42 o
   3   1   3      158.31      167.22      3.01 o
   4   1   3       33.93       34.15      0.83 o
   5   1   3       63.03       60.44      1.48 o
   6   1   3        1.38        1.61      0.54 o
  -6   2   3       14.24       15.68      0.58 o
  -5   2   3        8.25        8.42      0.31 o
  -4   2   3      442.96      447.05      7.83 o
  -3   2   3      188.57      203.09      2.24 o
  -2   2   3      330.66      365.12      3.91 o
  -1   2   3      664.23      713.60      7.54 o
   0   2   3      127.12      141.04      1.71 o
   1   2   3        8.10        8.62      0.17 o
   2   2   3      262.80      285.47      3.98 o
   3   2   3       92.52       90.36      2.36 o
   4   2   3       28.66       26.63      0.70 o
   5   2   3        9.34        9.82      0.43 o
   6   2   3        4.58        4.29      0.62 o
  -6   3   3       19.37       20.33      0.69 o
  -5   3   3        5.87        5.45      0.26 o
  -4   3   3       58.70       58.69      0.87 o
  -3   3   3      248.04      244.96      2.69 o
  -2   3   3      239.77      255.81      2.79 o
  -1   3   3      261.10      280.36      3.35 o
   0   3   3       40.20       38.31      0.63 o
   1   3   3      105.06      120.09      1.34 o
   2   3   3       68.17       68.12      0.82 o
   3   3   3       19.14       19.26      0.38 o
   4   3   3       27.45       25.79      0.49 o
   5   3   3        4.11        4.24      0.24 o
   6   3   3        4.24        4.32      0.27 o
  -6   4   3       10.37       13.13      0.78 o
  -5   4   3       24.43       26.33      0.78 o
  -4   4   3       82.28       80.59      1.61 o
  -3   4   3        0.29        0.25      0.08 o
  -2   4   3       87.48       92.39      1.25 o
  -1   4   3      107.07      121.47      1.79 o
   0   4   3      147.70      152.71      2.20 o
   1   4   3       70.52       64.18      2.69 o
   2   4   3       29.07       27.86      0.49 o
   3   4   3        9.78        7.67      0.23 o
   4   4   3       12.67       11.09      0.30 o
   5   4   3        2.12        2.00      0.17 o
   6   4   3        5.74        6.80      0.35 o
  -5   5   3       25.44       29.66      1.21 o
  -4   5   3       16.83       16.89      0.46 o
  -3   5   3       27.45       28.93      0.53 o
  -2   5   3      295.96      292.68      3.62 o
  -1   5   3        4.78        5.15      0.21 o
   0   5   3      195.52      197.50      2.84 o
   1   5   3       58.67       53.37      0.91 o
   2   5   3       84.73       80.43      2.20 o
   3   5   3       23.68       20.86      0.50 o
   4   5   3       18.87       19.42      0.83 o
   5   5   3        0.18        0.49      0.16 o
  -4   6   3       20.40       22.42      0.97 o
  -3   6   3       35.21       34.42      0.87 o
  -2   6   3      152.57      145.04      2.24 o
  -1   6   3      107.99       94.21      1.85 o
   0   6   3      195.97      178.76      3.24 o
   1   6   3      248.14      228.55      4.06 o
   2   6   3        3.13        2.59      0.24 o
   3   6   3       16.14       14.45      0.53 o
   4   6   3       29.10       30.70      1.68 o
  -4   7   3        0.86        0.89      0.29 o
  -3   7   3        8.62        7.86      0.56 o
  -2   7   3       21.89       18.58      0.61 o
  -1   7   3       20.61       19.09      0.61 o
   0   7   3       18.24       17.24      0.73 o
   1   7   3        6.63        6.80      0.37 o
   2   7   3       45.99       43.51      1.10 o
   3   7   3       10.01       10.45      0.54 o
  -2   8   3        4.64        5.34      1.25 o
  -1   8   3       22.81       24.20      0.87 o
   0   8   3        0.77        1.19      0.20 o
   1   8   3        4.34        3.88      0.56 o
   2   8   3        0.72        0.91      0.20 o
  -6   0   4       23.04       23.59      1.05 o
  -5   0   4       49.53       45.18      1.52 o
  -4   0   4        2.81        3.35      0.22 o
  -3   0   4       61.17       59.76      1.22 o
  -2   0   4      476.82      536.04      9.22 o
  -1   0   4      525.06      545.88      7.57 o
   0   0   4     1273.13     1413.75     33.40 o
   1   0   4       66.44       56.47      1.50 o
   2   0   4      351.17      386.06      9.33 o
   3   0   4       47.25       49.31      1.47 o
   4   0   4      680.93      693.46     16.73 o
   5   0   4      106.22       99.55      2.87 o
   6   0   4       51.04       47.48      1.70 o
  -6   1   4        5.30        5.62      0.34 o
  -5   1   4        5.24        5.11      0.25 o
  -4   1   4       17.26       15.36      0.39 o
  -3   1   4       21.75       23.06      0.35 o
  -2   1   4      109.47      110.28      1.13 o
  -1   1   4      500.11      515.06      5.01 o
   0   1   4      347.15      350.30      3.73 o
   1   1   4      145.97      140.90      2.24 o
   2   1   4      157.40      154.19      2.22 o
   3   1   4       60.00       57.75      3.97 o
   4   1   4       38.75       40.25      0.95 o
   5   1   4       71.90       65.72      1.45 o
   6   1   4       17.75       18.24      0.66 o
  -6   2   4        6.12        6.91      0.31 o
  -5   2   4        0.60        0.44      0.12 o
  -4   2   4        5.64        5.24      0.23 o
  -3   2   4      205.38      200.00      3.55 o
  -2   2   4       30.09       29.67      0.40 o
  -1   2   4      723.98      826.71      8.73 o
   0   2   4      193.92      212.68      2.55 o
   1   2   4      128.13      139.91      1.73 o
   2   2   4      173.53      180.44      2.59 o
   3   2   4       71.47       67.77      1.11 o
   4   2   4       12.72       11.08      0.41 o
   5   2   4        5.54        5.35      0.33 o
   6   2   4        0.25        0.41      0.18 o
  -6   3   4       10.05       10.46      0.49 o
  -5   3   4       12.29       11.95      0.48 o
  -4   3   4        8.11        7.38      0.27 o
  -3   3   4      149.93      156.84      2.00 o
  -2   3   4       38.59       43.92      0.57 o
  -1   3   4       16.21       18.31      0.29 o
   0   3   4      128.93      147.48      2.11 o
   1   3   4      225.99      246.69      2.98 o
   2   3   4       78.65       78.93      2.15 o
   3   3   4      129.35      137.94      1.79 o
   4   3   4        0.20        0.20      0.08 o
   5   3   4       32.30       33.21      0.73 o
   6   3   4        2.92        2.33      0.23 o
  -6   4   4       38.38       44.15      1.18 o
  -5   4   4       23.42       23.40      1.21 o
  -4   4   4       35.39       32.70      0.87 o
  -3   4   4      112.33      111.90      1.76 o
  -2   4   4       11.27       12.63      0.28 o
  -1   4   4       31.01       28.61      0.54 o
   0   4   4      183.45      192.59      2.74 o
   1   4   4       68.20       68.02      1.33 o
   2   4   4       89.40       86.29      1.37 o
   3   4   4       47.68       49.95      0.89 o
   4   4   4        7.76        7.92      0.26 o
   5   4   4        8.77        9.08      0.30 o
  -5   5   4        0.69        1.06      0.29 o
  -4   5   4       12.40       13.64      0.53 o
  -3   5   4       26.65       29.48      0.64 o
  -2   5   4       27.08       24.03      0.46 o
  -1   5   4      141.82      131.99      3.37 o
   0   5   4       55.76       51.29      0.88 o
   1   5   4       54.83       48.98      0.86 o
   2   5   4       50.55       43.88      1.14 o
   3   5   4       30.11       26.68      0.60 o
   4   5   4        1.52        1.76      0.27 o
   5   5   4        0.23        0.22      0.17 o
  -4   6   4        2.64        2.91      0.40 o
  -3   6   4        0.88        0.70      0.14 o
  -2   6   4        1.51        1.72      0.14 o
  -1   6   4       19.60       16.43      0.53 o
   0   6   4        4.33        3.87      0.27 o
   1   6   4       48.75       44.51      1.78 o
   2   6   4        3.00        2.91      0.26 o
   3   6   4       11.98       12.38      0.50 o
   4   6   4        1.06        1.50      0.24 o
  -3   7   4        3.78        4.41      0.46 o
  -2   7   4       21.03       22.77      0.58 o
  -1   7   4        6.01        7.21      0.36 o
   0   7   4        1.32        0.95      0.18 o
   1   7   4        6.94        8.26      0.40 o
   2   7   4       16.51       14.17      1.23 o
   3   7   4       23.04       22.86      1.01 o
  -2   8   4       11.68       13.10      0.54 o
  -1   8   4       22.46       23.56      1.29 o
   0   8   4        1.68        2.32      0.27 o
   1   8   4        3.10        3.34      0.32 o
  -6   1   5        7.52        6.85      0.38 o
  -5   1   5       30.01       26.23      0.61 o
  -4   1   5       26.78       22.12      0.51 o
  -3   1   5      118.01      122.20      4.00 o
  -2   1   5       36.61       42.12      0.54 o
  -1   1   5       86.38      104.20      1.07 o
   0   1   5      227.45      235.16      2.85 o
   1   1   5       47.59       46.00      0.74 o
   2   1   5       20.87       20.88      0.52 o
   3   1   5       17.95       19.71      0.87 o
   4   1   5       12.73       11.33      0.43 o
   5   1   5       20.16       20.48      0.66 o
   6   1   5       12.08       11.68      0.52 o
  -6   2   5        4.82        4.62      0.39 o
  -5   2   5       30.03       27.88      0.64 o
  -4   2   5        7.44        5.41      0.29 o
  -3   2   5      314.37      317.42      4.56 o
  -2   2   5        8.79       10.57      0.19 o
  -1   2   5     1332.28     1492.08     14.42 o
   0   2   5      667.48      766.74      8.98 o
   1   2   5       79.42       83.36      1.09 o
   2   2   5      151.03      137.70      2.02 o
   3   2   5        2.23        2.34      0.31 o
   4   2   5       31.68       29.61      0.78 o
   5   2   5        3.72        4.43      0.31 o
   6   2   5        2.35        2.42      0.29 o
  -6   3   5       25.15       25.19      0.81 o
  -5   3   5       13.69       14.04      0.54 o
  -4   3   5      101.96       95.04      1.96 o
  -3   3   5       38.33       41.76      0.76 o
  -2   3   5       39.79       33.64      0.80 o
  -1   3   5      106.30      110.08      1.61 o
   0   3   5      198.35      210.31      2.55 o
   1   3   5        3.56        3.21      0.22 o
   2   3   5       44.59       42.95      0.75 o
   3   3   5       47.91       43.74      0.70 o
   4   3   5       33.83       34.06      0.61 o
   5   3   5        0.67        1.00      0.15 o
   6   3   5        6.93        6.90      0.55 o
  -5   4   5        5.25        5.06      0.34 o
  -4   4   5       21.85       23.17      0.71 o
  -3   4   5       41.17       41.43      0.79 o
  -2   4   5       10.35       11.86      0.28 o
  -1   4   5       81.36       77.10      1.21 o
   0   4   5      111.45      110.44      4.47 o
   1   4   5        7.36        5.81      0.22 o
   2   4   5       20.34       19.73      0.57 o
   3   4   5        1.75        1.75      0.20 o
   4   4   5        7.89        7.37      0.30 o
   5   4   5        3.38        3.85      0.26 o
  -5   5   5       15.93       18.72      0.68 o
  -4   5   5       22.14       21.81      0.71 o
  -3   5   5       66.79       66.48      1.18 o
  -2   5   5       79.97       81.00      1.15 o
  -1   5   5      133.66      123.72      1.87 o
   0   5   5       14.54       14.34      0.37 o
   1   5   5      235.83      218.24      3.15 o
   2   5   5       15.42       15.50      0.52 o
   3   5   5        7.61        7.47      0.30 o
   4   5   5        5.75        4.69      0.27 o
   5   5   5        1.78        2.08      0.22 o
  -4   6   5       11.98       12.51      0.54 o
  -3   6   5        2.32        2.61      0.21 o
  -2   6   5       73.11       68.65      1.04 o
  -1   6   5       86.88       80.57      1.33 o
   0   6   5       28.64       25.35      0.56 o
   1   6   5      176.48      159.22      2.95 o
   2   6   5       67.82       59.68      1.34 o
   3   6   5       42.88       40.32      1.05 o
   4   6   5       20.81       19.31      0.69 o
  -3   7   5        9.51        9.30      0.61 o
  -2   7   5        0.25        0.63      0.17 o
  -1   7   5       14.96       14.38      0.52 o
   0   7   5       18.56       17.19      0.59 o
   1   7   5        9.64        9.18      0.43 o
   2   7   5        2.40        2.12      0.26 o
   3   7   5        3.96        4.24      0.36 o
  -1   8   5        7.87        8.60      0.36 o
   0   8   5       18.14       19.17      0.67 o
   1   8   5        0.93        0.92      0.19 o
  -6   0   6       18.74       17.29      0.88 o
  -5   0   6      176.85      173.08      5.12 o
  -4   0   6       56.84       57.50      2.16 o
  -3   0   6       97.65       94.48      1.85 o
  -2   0   6       22.50       26.73      0.66 o
  -1   0   6      473.51      519.22      8.94 o
   0   0   6      332.05      338.41      5.88 o
   1   0   6      495.50      543.20     13.01 o
   2   0   6      203.80      218.50      5.46 o
   3   0   6        7.27        6.98      0.43 o
   4   0   6        9.91       10.18      0.59 o
   5   0   6      118.45      115.92      3.31 o
   6   0   6        2.03        1.98      0.39 o
  -6   1   6        2.75        2.85      0.23 o
  -5   1   6       17.58       15.92      0.54 o
  -4   1   6        1.87        2.22      0.21 o
  -3   1   6        2.32        1.98      0.13 o
  -2   1   6      100.52      101.08      1.36 o
  -1   1   6       56.55       60.91      0.74 o
   0   1   6       40.62       47.66      0.77 o
   1   1   6      255.45      266.32      4.60 o
   2   1   6       46.41       44.48      0.95 o
   3   1   6      100.88       96.63      1.88 o
   4   1   6        6.64        7.55      0.35 o
   5   1   6       25.55       22.07      1.39 o
   6   1   6        0.75        0.65      0.21 o
  -6   2   6       13.43       13.11      0.45 o
  -5   2   6       19.18       19.00      0.51 o
  -4   2   6       63.07       56.92      1.03 o
  -3   2   6      108.33      104.13      2.71 o
  -2   2   6       76.29       72.47      2.05 o
  -1   2   6       42.90       42.10      0.49 o
   0   2   6      529.84      604.60      6.41 o
   1   2   6        4.60        4.60      0.15 o
   2   2   6      115.43      114.62      4.94 o
   3   2   6        3.30        2.99      0.21 o
   4   2   6        6.16        5.90      0.31 o
   5   2   6        5.41        5.38      0.34 o
   6   2   6        0.36        0.43      0.19 o
  -6   3   6       35.44       36.71      1.05 o
  -5   3   6       22.73       21.02      0.70 o
  -4   3   6       12.21       11.30      0.66 o
  -3   3   6       94.38       87.80      1.81 o
  -2   3   6      216.44      222.06      3.22 o
  -1   3   6        7.31        7.58      0.24 o
   0   3   6      189.51      218.87      3.08 o
   1   3   6       46.15       49.21      0.71 o
   2   3   6       25.96       26.69      0.47 o
   3   3   6       30.67       34.93      0.60 o
   4   3   6        5.09        5.53      0.22 o
   5   3   6        5.67        5.87      0.29 o
  -5   4   6       33.39       33.10      0.96 o
  -4   4   6       26.88       29.48      0.85 o
  -3   4   6      173.98      172.73      3.30 o
  -2   4   6      159.76      157.24      2.38 o
  -1   4   6       37.34       35.08      1.19 o
   0   4   6       57.23       55.28      0.93 o
   1   4   6       36.01       34.19      0.65 o
   2   4   6       48.33       48.88      0.89 o
   3   4   6       40.71       38.56      0.78 o
   4   4   6        8.38        8.10      0.33 o
   5   4   6        9.51       10.05      0.48 o
  -5   5   6        0.65        1.02      0.22 o
  -4   5   6        0.29        0.35      0.15 o
  -3   5   6       13.33       14.78      0.56 o
  -2   5   6        5.66        6.40      0.30 o
  -1   5   6        9.83        9.46      0.30 o
   0   5   6       93.05       86.36      1.38 o
   1   5   6        7.59        6.80      0.26 o
   2   5   6       30.55       30.65      0.65 o
   3   5   6       27.36       25.98      0.79 o
   4   5   6        5.46        5.32      0.29 o
  -4   6   6        3.28        3.95      0.34 o
  -3   6   6        3.18        3.31      0.30 o
  -2   6   6        8.41        8.31      0.38 o
  -1   6   6        1.74        2.06      0.17 o
   0   6   6        3.14        2.43      0.23 o
   1   6   6        2.59        3.13      0.21 o
   2   6   6        5.35        6.10      0.35 o
   3   6   6        5.68        6.35      0.38 o
   4   6   6        5.02        5.82      0.42 o
  -3   7   6       13.73       17.02      0.96 o
  -2   7   6        1.82        1.54      0.22 o
  -1   7   6        3.32        4.03      0.30 o
   0   7   6       12.77       12.09      0.67 o
   1   7   6        6.01        7.26      0.39 o
   2   7   6        7.39        7.17      0.40 o
   3   7   6       10.53       10.02      0.50 o
  -1   8   6        5.75        6.62      0.47 o
   0   8   6       25.37       29.83      0.89 o
  -6   1   7        4.65        5.12      0.29 o
  -5   1   7       49.16       47.98      0.99 o
  -4   1   7       17.55       15.38      0.37 o
  -3   1   7       10.34       10.93      0.31 o
  -2   1   7      115.57      116.44      2.30 o
  -1   1   7       62.50       68.57      0.83 o
   0   1   7       19.09       22.66      0.44 o
   1   1   7      145.33      165.43      2.95 o
   2   1   7       13.08        9.60      0.47 o
   3   1   7       20.84       17.48      0.53 o
   4   1   7        4.02        4.04      0.29 o
   5   1   7        1.61        1.71      0.24 o
   6   1   7        0.23        0.09      0.17 o
  -6   2   7        3.92        3.81      0.37 o
  -5   2   7        6.10        6.53      0.30 o
  -4   2   7      128.21      118.05      1.90 o
  -3   2   7       11.91       10.84      0.28 o
  -2   2   7       24.06       21.52      0.40 o
  -1   2   7       34.60       35.69      0.44 o
   0   2   7      465.08      514.90      5.49 o
   1   2   7      159.86      185.34      3.92 o
   2   2   7       50.25       45.75      1.02 o
   3   2   7      212.28      196.99      3.58 o
   4   2   7        8.86        8.25      0.64 o
   5   2   7        3.10        3.58      0.30 o
  -5   3   7       16.05       16.41      0.62 o
  -4   3   7        1.63        1.64      0.22 o
  -3   3   7       75.84       71.01      1.55 o
  -2   3   7        2.79        2.77      0.23 o
  -1   3   7       24.37       25.54      0.44 o
   0   3   7       69.42       73.30      1.51 o
   1   3   7      241.88      252.36      7.34 o
   2   3   7       36.86       33.29      0.56 o
   3   3   7       37.02       39.41      0.67 o
   4   3   7       30.26       27.94      0.81 o
   5   3   7        3.47        3.13      0.24 o
  -5   4   7        5.46        5.17      0.66 o
  -4   4   7        8.77        9.59      0.46 o
  -3   4   7       40.95       40.29      1.04 o
  -2   4   7       11.98       11.36      0.35 o
  -1   4   7       85.83       77.07      1.23 o
   0   4   7        9.19        9.78      0.29 o
   1   4   7       33.34       33.02      0.65 o
   2   4   7        4.69        5.35      0.25 o
   3   4   7       59.44       57.77      1.07 o
   4   4   7        5.94        6.30      0.30 o
   5   4   7        4.80        4.53      0.36 o
  -4   5   7        3.14        3.49      0.33 o
  -3   5   7       32.33       30.91      0.89 o
  -2   5   7       12.87       12.11      0.37 o
  -1   5   7      177.99      166.20      2.81 o
   0   5   7       35.09       35.65      0.70 o
   1   5   7      115.00      110.26      1.74 o
   2   5   7       56.47       56.16      1.03 o
   3   5   7       28.81       27.93      1.12 o
   4   5   7       16.26       15.79      0.49 o
  -4   6   7        0.83        1.34      0.24 o
  -3   6   7        4.52        4.43      0.35 o
  -2   6   7        8.45        9.77      0.70 o
  -1   6   7       40.17       42.92      0.83 o
   0   6   7        0.42        0.78      0.35 o
   1   6   7       45.36       38.93      0.79 o
   2   6   7       25.77       24.78      0.76 o
   3   6   7       15.49       15.97      0.67 o
  -2   7   7        0.36        0.52      0.25 o
  -1   7   7       11.48       12.73      0.54 o
   0   7   7        6.86        7.45      0.38 o
   1   7   7        2.03        2.17      0.29 o
   2   7   7        2.93        2.89      0.30 o
  -6   0   8       25.77       27.96      1.22 o
  -5   0   8       77.92       74.26      1.65 o
  -4   0   8      230.29      211.15      8.16 o
  -3   0   8      255.54      254.23      4.60 o
  -2   0   8      249.17      217.23      6.28 o
  -1   0   8      420.92      468.85      8.14 o
   0   0   8       43.60       45.72      0.97 o
   1   0   8      120.93      123.27      3.21 o
   3   0   8        2.08        1.95      0.29 o
   4   0   8       35.68       33.86      1.27 o
   5   0   8        0.18        0.36      0.23 o
  -6   1   8       14.65       15.03      0.50 o
  -5   1   8        4.66        4.52      0.26 o
  -4   1   8       71.45       65.94      1.03 o
  -3   1   8       24.01       19.82      0.41 o
  -2   1   8       27.10       27.86      0.50 o
  -1   1   8       25.79       27.64      0.41 o
   0   1   8       54.04       48.50      0.82 o
   1   1   8       47.41       55.15      1.38 o
   2   1   8        4.86        4.78      0.35 o
   3   1   8        5.05        4.37      0.29 o
   4   1   8        2.15        2.02      0.24 o
   5   1   8        1.90        1.53      0.24 o
  -5   2   8       13.33       13.32      0.55 o
  -4   2   8        4.04        3.63      0.22 o
  -3   2   8       64.15       58.66      1.58 o
  -2   2   8       40.56       36.52      0.72 o
  -1   2   8       64.35       71.88      0.89 o
   0   2   8        4.07        3.63      0.13 o
   1   2   8       13.54       12.17      0.27 o
   2   2   8        6.96        5.51      0.31 o
   3   2   8        9.32        9.25      0.39 o
   4   2   8        8.50        8.44      0.40 o
   5   2   8        2.29        2.24      0.53 o
  -5   3   8       29.00       28.25      1.37 o
  -4   3   8       15.02       13.95      0.55 o
  -3   3   8       88.82       87.50      1.87 o
  -2   3   8       50.00       39.98      1.00 o
  -1   3   8       11.51       10.87      0.31 o
   0   3   8       32.48       30.10      0.65 o
   1   3   8       50.21       50.47      1.60 o
   2   3   8       62.03       58.72      1.03 o
   3   3   8        5.95        5.98      0.27 o
   4   3   8       17.87       17.31      0.49 o
   5   3   8        0.29        0.24      0.16 o
  -5   4   8        1.80        1.94      0.27 o
  -4   4   8        0.39        0.59      0.17 o
  -3   4   8       52.45       51.22      1.26 o
  -2   4   8      105.07       90.94      1.92 o
  -1   4   8       85.12       79.13      1.33 o
   0   4   8       76.37       72.91      1.19 o
   1   4   8      143.53      134.00      2.04 o
   2   4   8        7.84        7.82      0.30 o
   3   4   8        1.52        1.19      0.16 o
   4   4   8        3.15        3.96      0.27 o
   5   4   8        8.50        8.87      0.67 o
  -4   5   8        4.59        5.03      0.38 o
  -3   5   8        4.12        3.53      0.32 o
  -2   5   8        1.71        1.92      0.24 o
  -1   5   8        2.60        2.79      0.20 o
   0   5   8       11.10       10.84      0.34 o
   1   5   8       12.67       12.73      0.39 o
   2   5   8        0.54        0.68      0.19 o
   3   5   8       14.26       14.54      0.46 o
   4   5   8        3.48        3.52      0.27 o
  -3   6   8        1.39        1.61      0.29 o
  -2   6   8        0.95        1.15      0.22 o
  -1   6   8        6.06        6.03      0.55 o
   0   6   8        0.01        0.00      0.09 o
   1   6   8        1.63        1.93      0.18 o
   2   6   8        0.56        0.42      0.13 o
   3   6   8        1.42        1.63      0.19 o
  -2   7   8       10.43       11.53      0.79 o
  -1   7   8        8.27        8.77      0.51 o
   0   7   8        2.52        3.05      0.29 o
   1   7   8        0.96        0.80      0.19 o
   2   7   8       11.57       13.02      1.01 o
  -5   1   9        7.90        7.84      0.29 o
  -4   1   9       33.05       31.95      0.61 o
  -3   1   9       32.01       29.67      0.56 o
  -2   1   9       42.97       37.55      1.06 o
  -1   1   9       86.17       94.90      1.31 o
   0   1   9        6.53        6.76      0.25 o
   1   1   9       38.73       37.85      0.86 o
   2   1   9       11.57       12.97      0.62 o
   3   1   9       23.34       19.80      0.68 o
   4   1   9       20.66       19.88      0.66 o
   5   1   9        0.28        0.25      0.19 o
  -5   2   9        6.92        7.44      0.42 o
  -4   2   9       13.80       12.40      0.52 o
  -3   2   9       33.34       32.22      0.72 o
  -2   2   9       53.26       52.14      1.35 o
  -1   2   9      110.64      102.98      1.41 o
   0   2   9       99.04      103.12      1.57 o
   1   2   9       61.26       67.68      1.57 o
   2   2   9        7.77        7.63      0.42 o
   3   2   9       91.36       84.34      1.75 o
   4   2   9       56.98       50.27      1.49 o
   5   2   9        2.60        2.34      0.28 o
  -5   3   9        1.95        2.62      0.31 o
  -4   3   9       28.92       28.50      0.87 o
  -3   3   9        4.33        3.76      0.33 o
  -2   3   9      149.10      137.39      2.71 o
  -1   3   9        3.20        2.69      0.25 o
   0   3   9       51.91       48.66      0.85 o
   1   3   9       14.21       14.98      0.39 o
   2   3   9       12.44       12.67      0.38 o
   3   3   9       47.56       44.87      1.11 o
   4   3   9       25.32       26.28      1.16 o
   5   3   9        0.58        0.75      0.39 o
  -4   4   9       20.52       20.93      0.75 o
  -3   4   9       10.67        9.35      0.66 o
  -2   4   9       46.00       48.34      1.21 o
  -1   4   9        0.99        0.97      0.21 o
   0   4   9      106.64       99.83      1.57 o
   1   4   9       17.03       15.06      0.42 o
   2   4   9       23.35       23.58      0.63 o
   3   4   9        2.89        3.27      0.25 o
   4   4   9        4.50        4.72      0.37 o
  -4   5   9       12.15       12.55      0.58 o
  -3   5   9        6.46        8.27      0.45 o
  -2   5   9       20.12       19.34      1.40 o
  -1   5   9       20.18       17.94      0.49 o
   0   5   9       37.17       34.36      0.71 o
   1   5   9       17.17       19.47      0.50 o
   2   5   9       56.45       53.78      1.03 o
   3   5   9       16.69       18.65      0.54 o
   4   5   9        8.98        8.93      0.66 o
  -3   6   9        0.65        0.80      0.20 o
  -2   6   9        8.56        9.07      0.46 o
  -1   6   9        0.79        1.08      0.18 o
   0   6   9        4.16        4.87      0.30 o
   1   6   9        5.16        5.02      0.26 o
   2   6   9        4.49        5.46      0.31 o
   3   6   9        7.63        8.68      0.46 o
  -1   7   9        4.31        5.10      0.29 o
   0   7   9        4.76        6.68      0.52 o
   1   7   9        2.54        2.52      0.29 o
  -5   0  10       25.01       24.29      0.78 o
  -4   0  10       25.55       25.23      0.76 o
  -3   0  10      181.96      163.43      3.12 o
  -2   0  10      136.86      132.66      2.55 o
  -1   0  10      654.31      645.49     11.18 o
   0   0  10      179.84      180.39      3.31 o
   1   0  10       66.48       64.96      1.90 o
   2   0  10       68.09       66.80      2.04 o
   3   0  10        0.01        0.15      0.20 o
   4   0  10        1.49        1.38      0.31 o
   5   0  10        0.91        1.04      0.31 o
  -5   1  10        7.30        6.92      0.31 o
  -4   1  10        0.78        0.63      0.12 o
  -3   1  10      178.30      168.77      2.27 o
  -2   1  10        4.70        4.02      0.18 o
  -1   1  10       42.24       38.39      0.64 o
   0   1  10       92.64       88.02      2.39 o
   1   1  10       26.63       22.06      0.81 o
   2   1  10        9.72        8.71      0.51 o
   3   1  10        1.02        0.92      0.19 o
   4   1  10        0.96        0.80      0.19 o
   5   1  10        2.15        2.61      0.31 o
  -5   2  10       12.60       12.54      0.56 o
  -4   2  10        0.57        0.61      0.14 o
  -3   2  10        4.52        4.12      0.24 o
  -2   2  10        8.52        9.29      0.32 o
  -1   2  10       70.01       63.96      1.42 o
   0   2  10       17.47       17.63      0.61 o
   1   2  10       28.73       25.95      1.19 o
   2   2  10        7.55        6.74      0.33 o
   3   2  10        8.99       10.04      0.44 o
   4   2  10       12.99       13.20      0.55 o
   5   2  10        2.32        2.50      0.42 o
  -4   3  10        6.29        5.59      0.39 o
  -3   3  10        8.68        8.17      0.57 o
  -2   3  10       49.66       44.75      1.14 o
  -1   3  10       32.50       27.37      0.79 o
   0   3  10        7.59        5.90      0.29 o
   1   3  10      104.56       98.19      1.56 o
   2   3  10       20.86       20.91      0.64 o
   3   3  10        0.83        0.86      0.18 o
   4   3  10       12.12       12.16      0.53 o
  -4   4  10        7.24        8.60      0.48 o
  -3   4  10        8.21        8.52      0.45 o
  -2   4  10        8.63        8.13      0.58 o
  -1   4  10       10.57        7.65      0.64 o
   0   4  10       36.45       32.43      0.87 o
   1   4  10       65.21       58.96      1.58 o
   2   4  10       51.29       50.25      0.97 o
   3   4  10       17.93       17.85      0.52 o
   4   4  10       16.26       18.52      0.70 o
  -3   5  10        2.88        2.69      0.31 o
  -2   5  10       17.81       19.34      0.71 o
  -1   5  10        1.99        2.30      0.27 o
   0   5  10        0.36        0.37      0.16 o
   1   5  10        7.52        7.66      0.31 o
   2   5  10        1.78        1.76      0.19 o
   3   5  10        2.73        3.33      0.27 o
  -2   6  10        1.01        1.31      0.24 o
  -1   6  10        2.65        2.76      0.30 o
   0   6  10        1.02        1.31      0.20 o
   1   6  10        1.45        1.15      0.16 o
   2   6  10        0.11        0.31      0.21 o
  -5   1  11        0.38        0.29      0.14 o
  -4   1  11        0.21        0.15      0.10 o
  -3   1  11       10.89       10.93      0.33 o
  -2   1  11       18.50       16.15      0.39 o
  -1   1  11       38.03       34.75      0.72 o
   0   1  11       41.20       40.27      0.79 o
   1   1  11        8.00        5.92      0.30 o
   2   1  11       27.88       25.79      1.03 o
   3   1  11        3.76        4.41      0.51 o
   4   1  11        7.10        6.50      0.40 o
  -4   2  11        3.07        3.29      0.25 o
  -3   2  11       15.46       14.25      0.63 o
  -2   2  11       10.51       13.79      0.72 o
  -1   2  11        6.47        6.67      0.37 o
   0   2  11       71.59       69.14      1.52 o
   1   2  11       22.77       22.43      0.64 o
   2   2  11       16.55       14.88      0.77 o
   3   2  11       11.25       10.12      0.46 o
   4   2  11       13.63       14.89      0.60 o
  -4   3  11        7.79        9.00      0.49 o
  -3   3  11       11.71       10.15      0.78 o
  -2   3  11        2.41        2.13      0.26 o
  -1   3  11       54.51       49.72      1.23 o
   0   3  11        1.66        0.96      0.25 o
   1   3  11       39.27       38.39      0.95 o
   2   3  11        4.72        5.58      0.32 o
   3   3  11        9.19        9.28      0.45 o
   4   3  11        2.30        2.17      0.29 o
  -4   4  11        3.53        4.08      0.63 o
  -3   4  11        3.93        4.22      0.37 o
  -2   4  11        5.72        6.59      0.40 o
  -1   4  11       13.82       13.68      0.57 o
   0   4  11        5.19        5.96      0.49 o
   1   4  11        6.43        6.13      0.28 o
   2   4  11        0.05        0.07      0.11 o
   3   4  11        4.35        4.14      0.35 o
  -3   5  11        4.43        4.64      0.41 o
  -2   5  11        8.52        8.54      1.15 o
  -1   5  11        5.46        5.52      0.40 o
   0   5  11        5.10        6.77      0.35 o
   1   5  11        2.77        2.18      0.20 o
   2   5  11        5.10        5.11      0.61 o
  -1   6  11        8.09       10.05      0.51 o
   0   6  11        7.46        8.64      0.63 o
   1   6  11        2.53        2.79      0.29 o
  -4   0  12       76.01       79.35      1.78 o
  -3   0  12       25.94       24.39      0.75 o
  -2   0  12       45.38       43.56      1.08 o
  -1   0  12       29.44       25.73      0.73 o
   0   0  12      285.71      284.42      7.19 o
   1   0  12       55.27       48.87      1.59 o
   3   0  12       30.81       31.28      1.30 o
   4   0  12        4.49        4.37      0.52 o
  -4   1  12        5.84        6.05      0.51 o
  -3   1  12        1.62        1.29      0.15 o
  -2   1  12       87.25       85.25      1.28 o
  -1   1  12       17.45       16.41      0.46 o
   0   1  12      129.02      121.36      1.94 o
   1   1  12       10.85       10.92      0.43 o
   2   1  12        8.66        9.44      0.62 o
   3   1  12        9.75        9.91      0.47 o
   4   1  12        2.84        3.59      0.35 o
  -4   2  12       26.39       26.86      0.80 o
  -3   2  12        2.89        2.97      0.31 o
  -2   2  12       27.52       27.15      1.30 o
  -1   2  12        3.59        4.04      0.69 o
   0   2  12        7.01        6.92      0.37 o
   1   2  12       17.51       16.36      0.54 o
   2   2  12       19.99       19.61      0.93 o
   3   2  12        2.14        2.88      0.48 o
   4   2  12        1.21        1.87      0.43 o
  -4   3  12        0.81        0.73      0.22 o
  -3   3  12        0.20        0.07      0.14 o
  -2   3  12        8.11        7.99      0.44 o
  -1   3  12        8.24        7.48      0.41 o
   0   3  12       12.44       11.88      0.50 o
   1   3  12       25.66       21.52      0.78 o
   2   3  12       40.25       39.57      1.02 o
   3   3  12        0.54        0.75      0.19 o
  -3   4  12        5.15        5.78      0.44 o
  -2   4  12        1.69        2.19      0.29 o
  -1   4  12        1.17        1.68      0.29 o
   0   4  12        1.48        1.81      0.35 o
   1   4  12       15.47       14.73      0.54 o
   2   4  12       10.33       10.82      0.65 o
   3   4  12        5.15        5.43      0.41 o
  -2   5  12        2.76        3.59      0.37 o
  -1   5  12       23.40       24.47      0.83 o
   0   5  12        3.31        3.14      0.46 o
   1   5  12        3.71        3.66      0.42 o
   2   5  12        0.87        1.12      0.18 o
  -4   1  13        4.55        5.65      0.33 o
  -3   1  13        6.15        6.77      0.33 o
  -2   1  13        2.66        3.31      0.39 o
  -1   1  13        1.37        0.88      0.15 o
   0   1  13       11.12       12.33      0.40 o
   1   1  13       10.67       10.47      0.61 o
   2   1  13       18.31       21.02      1.00 o
   3   1  13        5.69        7.08      0.89 o
  -3   2  13        3.44        3.38      0.38 o
  -2   2  13       12.38       12.65      0.55 o
  -1   2  13        2.67        3.07      0.30 o
   0   2  13        1.90        1.58      0.23 o
   1   2  13        1.82        1.98      0.35 o
   2   2  13        7.54        7.87      0.39 o
   3   2  13       18.71       23.94      1.20 o
  -3   3  13        2.74        2.83      0.33 o
  -2   3  13        0.55        0.58      0.19 o
  -1   3  13        1.91        1.59      0.24 o
   0   3  13        6.95        7.39      0.56 o
   1   3  13        2.70        2.24      0.38 o
   2   3  13       12.42       13.33      0.54 o
   3   3  13        6.15        7.57      0.58 o
  -2   4  13        2.16        3.13      0.35 o
  -1   4  13        2.20        3.21      0.33 o
   0   4  13        2.45        3.52      0.34 o
   1   4  13        0.81        0.97      0.29 o
   2   4  13        1.20        1.41      0.23 o
   0   5  13        6.28        6.91      1.01 o
  -3   0  14       45.48       50.81      1.29 o
  -2   0  14       34.96       34.93      1.37 o
  -1   0  14       43.57       43.06      1.53 o
   0   0  14        5.96        5.57      0.49 o
   1   0  14       14.25       14.01      0.75 o
   2   0  14       32.69       39.84      1.57 o
   3   0  14       47.93       52.47      1.96 o
  -3   1  14       17.61       18.50      0.70 o
  -2   1  14        5.34        6.94      0.42 o
  -1   1  14        0.53        0.60      0.18 o
   0   1  14        0.85        1.09      0.30 o
   1   1  14       22.07       18.51      0.90 o
   2   1  14        9.49       10.79      0.72 o
   3   1  14        4.44        5.20      0.42 o
  -3   2  14        5.47        6.53      0.44 o
  -2   2  14        2.65        3.06      0.38 o
  -1   2  14       20.52       19.27      0.69 o
   0   2  14        0.89        1.21      0.23 o
   1   2  14        2.41        3.07      0.43 o
   2   2  14        0.07        0.27      0.26 o
  -2   3  14        1.15        1.10      0.30 o
  -1   3  14        0.74        1.10      0.23 o
   0   3  14        2.48        2.72      0.31 o
   1   3  14        1.40        0.90      0.31 o
   2   3  14        5.79        6.04      0.39 o
  -1   4  14        9.48       10.02      0.78 o
   0   4  14        5.50        5.84      0.43 o
  -2   1  15        0.57        0.68      0.21 o
  -1   1  15        2.49        2.95      0.44 o
   0   1  15        2.20        2.01      0.38 o
   1   1  15        0.27        0.32      0.25 o
  -2   2  15        9.66       10.51      0.54 o
  -1   2  15        6.86        8.29      0.46 o
   0   2  15        0.85        1.14      0.31 o
   1   2  15        3.81        4.19      0.51 o
   0   3  15        0.06        0.60      0.28 o
   0   0  16       14.49       16.63      0.90 o
 
